# Supplementary material for: FGF21 induced by endoplasmic reticulum stress maintains medullary thymic epithelial cell function and central immune tolerance
Source: Sci Adv. 2026 Jul 17;12(29):eaee9999. doi: 10.1126/sciadv.aee9999 (PMC13378567; doi:10.1126/sciadv.aee9999)
Supplement: Supplementary file 2 — Data S1 [file sciadv.aee9999_data_s1.zip]

Archive with 1 entries (1 files):
- aee9999_data_s1.xlsx
