# Supplementary material for: FGF21 induced by endoplasmic reticulum stress maintains medullary thymic epithelial cell function and central immune tolerance
Source: Sci Adv. 2026 Jul 17;12(29):eaee9999. doi: 10.1126/sciadv.aee9999 (PMC13378567; doi:10.1126/sciadv.aee9999)
Supplement: Supplementary file 2 — Data S1 [file sciadv.aee9999_data_s1.zip › aee9999_data_s1.xlsx]

## Sheet: Fig1
Fig 1B
ANA (fold)
WT	Fgf21-/-		Unpaired t test
1.30537	1.49893		P value	0.0344
1.11156	6.25393		P value summary	*
1.35378	2.7028		Significantly different? (P < 0.05)	Yes
0.792242	2.27057		One- or two-tailed P value?	Two-tailed
1.27936	3.61453		t, df	t=2.362 df=13
0.822706	3.31211
0.33498	0.639885
	0.914083
Fig 1D
ANA (fold)
WTnu	Fgf21-/-nu		Unpaired t test
1.29189	2.47508		P value	0.0449
1.07583	2.09955		P value summary	*
0.751203	2.52865		Significantly different? (P < 0.05)	Yes
1.12987	7.69182		One- or two-tailed P value?	Two-tailed
0.751203	5.44759		t, df	t=2.327 df=9
	1.29189

## Sheet: Fig2
Fig. 2A
Clinical score
	WT								Fgf21-/-
0	0	0	0	0	0	0	0		0	0	0	0	0	0	0
2	0	0	0	0	0	0	0		0	0	0	0	0	0	0
4	0	0	0	0	0	0	0		0	0	0	0	0	0	0
6	0	0	0	0	0	0	0		0	0	0	0	0	0	0
9	0	0	0	0	0	0	0		0	0	0	0	0	0	0
12	0	0	0	0	0	0	0		0	5	5	0	0	5	3
13	0	0	2	1	3	0	0		1	5	5	1	1	5	5
14	0	0	2	2	3	0	0		1	5	5	1	1	5	5
15	0	0	3	3	3	0	0		1	5	5	2	2	5	5
16	1	2	3	4	4	0	0		2	5	5	3	3	5	5
19	4	3	2	4	4	0	2		3	6	5	3	4	5	5
20	4	2	2	3	3	1	3		3	6	5	3	4	5	5
21	4	2	2	2	2	2	2		3	6	5	3	4	3	5
22	4	2	1	2	2	2	2		3	6	5	3	3	3	3
23	4	1	1	2	2	2	2		3	6	5	3	3	3	2
27	2	1	1	2	1	0	2		2	6	3	2	2	3	2
28	2	1	1	2	1	0	2		2	6	3	2	2	3	1
29	1	1	1	2	1	0	1		2	6	3	2	2	2	2
30	1	1	1	2	1	0	1		2	6	3	2	2	2	2
33	1	1	1	2	1	0	1		2	6	3	2	2	2	2
Fig. 2B
AUC			Mann Whitney test
WT	Fgf21-/-		P value	0.0023
43.5	45.5		Exact or approximate P value?	Exact
26.5	128		P value summary	**
32.5	96.5		Significantly different? (P < 0.05)	Yes
50	48.5		One- or two-tailed P value?	Two-tailed
45	52.5		Sum of ranks in column A,B	30 , 75
10	83		Mann-Whitney U	2
27.5	74
Fig. 2D
# CD45+ (×104 /spinalc cord)			Unpaired t test
WT	Fgf21-/-		P value	0.0037
5.04	2.56		P value summary	**
0.72	14.76		Significantly different? (P < 0.05)	Yes
2.89	4.91		One- or two-tailed P value?	Two-tailed
1.14	4.27		t, df	t=3.356 df=17
1.59	3.2
1.16	7.44
0.65	5.52
0.25	2.9
0.95	13.34
0.52
Fig. 2D
# CD4+ (×104 /spinalc cord)						# CD8+ (×104 /spinalc cord)
WT	Fgf21-/-		Unpaired t test			WT	Fgf21-/-		Unpaired t test
0.82	0.34		P value	0.0165		0.24	0.15		P value	0.0114
0.03	3.39		P value summary	*		0.02	0.98		P value summary	*
0.31	0.91		Significantly different? (P < 0.05)	Yes		0.2	0.27		Significantly different? (P < 0.05)	Yes
0.07	0.47		One- or two-tailed P value?	Two-tailed		0.04	0.2		One- or two-tailed P value?	Two-tailed
0.17	0.24		t, df	t=2.660 df=17		0.08	0.13		t, df	t=2.836 df=17
0.15	1.44					0.05	0.42
0.08	0.76					0.03	0.23
0.01	0.26					0.01	0.11
0.05	3.08					0.03	0.85
0.02						0.02
Fig. 2E
# Th1 (×104 /spinalc cord)						# Th17 (×104 /spinalc cord)							# Treg (×104 /spinalc cord)
WT	Fgf21-/-		Unpaired t test			WT	Fgf21-/-		Unpaired t test				WT	Fgf21-/-		Unpaired t test
0.138	0.0514		P value	0.0168		0.0535	0.0278		P value	0.023			0.0875	0.0203		P value	0.1026
0.0042	0.5634		P value summary	*		0.0005	0.2899		P value summary	*			0.0187	0.0378		P value summary	ns
0.0198	0.1298		Significantly different? (P < 0.05)	Yes		0.0078	0.089		Significantly different? (P < 0.05)	Yes			0.0905	0.066		Significantly different? (P < 0.05)	No
0.0087	0.0866		One- or two-tailed P value?	Two-tailed		0.0019	0.0389		One- or two-tailed P value?	Two-tailed			0.1109	0.1706		One- or two-tailed P value?	Two-tailed
0.0293	0.0418		t, df	t=2.652 df=17		0.0085	0.0228		t, df	t=2.499 df=17			0.0144	0.1803		t, df	t=1.747 df=14
0.0307	0.2773					0.0079	0.2528						0.0689	0.0507
0.017	0.1021					0.0054	0.1379						0.0078	0.1226
0.0015	0.0408					0.0005	0.0447						0.0046	0.1265
0.0063	0.5084					0.0079	0.6624
0.0032						0.0034
Fig. 2F
# CD8+IFN-γ+ (×104 /spinalc cord)
WT	Fgf21-/-		Unpaired t test
0.0704	0.0359		P value	0.0214
0.0026	0.4728		P value summary	*
0.0101	0.1167		Significantly different? (P < 0.05)	Yes
0.0038	0.0586		One- or two-tailed P value?	Two-tailed
0.0266	0.0303		t, df	t=2.535 df=17
0.0211	0.1325
0.013	0.0732
0.0021	0.0416
0.0106	0.4164
0.0053

## Sheet: Fig3
Fig. 3A
Cleaved Caspase3+ (% of None-signaled thymocytes)						Cleaved Caspase3+ (% of signaled thymocytes)
WT	Fgf21-/-					WT	Fgf21-/-
0.6094	0.5035		Unpaired t test			0.8582	0.7193		Unpaired t test
0.5873	0.5684		P value	0.0606		0.7946	0.7386		P value	0.0004
0.6017	0.5404		P value summary	ns		0.8022	0.6512		P value summary	***
0.5654	0.4454		Significantly different? (P < 0.05)	No		0.8152	0.6545		Significantly different? (P < 0.05)	Yes
0.6396	0.6593		One- or two-tailed P value?	Two-tailed		0.831	0.7626		One- or two-tailed P value?	Two-tailed
0.5884	0.4384		t, df	t=2.090 df=11		0.9369	0.6947		t, df	t=4.983 df=11
	0.5547						0.7339
Fig. 3B
Cleaved Caspase3+ (% of CCR7-CD69+)						Cleaved Caspase3+ (% of CCR7+CD69+)						Cleaved Caspase3+ (% of CCR7+CD69-)
WT	Fgf21-/-					WT	Fgf21-/-					WT	Fgf21-/-
1.26	0.95		Unpaired t test			1.21	0.77		Unpaired t test			0.27	0.29		Unpaired t test
1.03	1.09		P value	0.0066		1.14	0.91		P value	0.0084		0.34	0.34		P value	0.5972
1.13	1.02		P value summary	**		1.03	0.76		P value summary	**		0.43	0.41		P value summary	ns
1.24	1		Significantly different? (P < 0.05)	Yes		1.05	0.89		Significantly different? (P < 0.05)	Yes		0.3	0.2		Significantly different? (P < 0.05)	No
1.28	1.03		One- or two-tailed P value?	Two-tailed		1.03	1.07		One- or two-tailed P value?	Two-tailed		0.29	0.35		One- or two-tailed P value?	Two-tailed
1.42	1.02		t, df	t=3.336 df=11		1.05	1.03		t, df	t=3.201 df=11		0.25	0.34		t, df	t=0.5441 df=11
	1.15						0.92						0.41
Fig. 3C
% cells TCRVβ+ (% of CD8 SP)															Multiple t tests of CD8
	WT							Fgf21-/-								Significant?	P value	Mean1	Mean2	Difference	SE of difference	t ratio	df
2	4.72	4.77	4.82	4.72	4.6	4.92		4.5	4.32	4.74	4.21	5.2	4.77		2		0.3988	4.75833	4.62333	0.135	0.153168	0.881383	10
3	1.18	1.24	1.04	0.62	1.3	0.65		0.71	1.07	0.94	0.78	1.31	1.31		3		0.927681	1.005	1.02	-0.015	0.161157	0.0930768	10
4	3.38	3.1	2.99	3.28	3.48	3.7		3.33	3.36	3.56	3.17	3.8	3.52		4		0.35154	3.32167	3.45667	-0.135	0.138157	0.977152	10
5.1/5.2	14.9	14.3	14.1	14.1	16.2	17.2		15.7	17.1	16.5	14.1	14.6	13		5.1/5.2		0.968433	15.1333	15.1667	-0.0333331	0.821516	0.0405751	10
6	6.3	6.7	6.64	6.68	7.37	6.75		6.87	6.89	6.9	7.52	6.68	7.03		6		0.21855	6.74	6.98167	-0.241667	0.184073	1.31289	10
7	5.01	3.98	5.33	4.22	5.79	4.87		5.42	5.83	4.9	5.81	6.21	5.93		7	*	0.0346361	4.86667	5.68333	-0.816667	0.334209	2.44358	10
8.1/8.2	11.8	15.7	13.2	15.1	14.4	14.7		13.1	13.4	12.8	13.2	13.4	12.1		8.1/8.2		0.0906287	14.15	13	1.15	0.614139	1.87254	10
8.3	6.63	6.24	5.12	5.63	6.45	5.85		6.51	6.95	5.81	6.47	6.39	7.08		8.3		0.0926895	5.98667	6.535	-0.548333	0.294985	1.85885	10
9	2.44	2.58	3.32	2.95	2.42	2.84		2.66	2.66	2.9	2.49	2.09	2.62		9		0.319791	2.75833	2.57	0.188333	0.179897	1.0469	10
10b	3.53	3.47	3.62	3.6	3.49	3		3.62	3.5	3.28	4.03	3.8	4.55		10b		0.124571	3.45167	3.79667	-0.345	0.205784	1.67651	10
11	6.01	7.4	6.79	5.93	6.03	6.32		6.42	7.28	6.09	6.41	5.91	5.89		11		0.805781	6.41333	6.33333	0.0800001	0.316853	0.252484	10
12	2.91	2.89	2.39	3.3	2.86	2.42		3.33	3.26	2.73	3.29	2.86	2.81		12		0.190261	2.795	3.04667	-0.251667	0.179098	1.40519	10
13	4.22	3.77	4.72	3.95	3.73	3.86		4.06	4.17	4.11	4.33	3.77	3.93		13		0.909997	4.04167	4.06167	-0.0200001	0.172508	0.115937	10
14	2.13	2.68	1.9	2.55	2.61	2.07		2.06	1.9	2.18	2.41	2	2.58		14		0.448648	2.32333	2.18833	0.135	0.171194	0.788581	10
17a	0	0	0.065	0	0	0		0	0	0	0	0.038	0		17a		0.727349	0.0108333	0.00633333	0.0045	0.0125488	0.3586	10
% cells TCRVβ+ (% of CD4 SP)															Multiple t tests of CD4
	WT							Fgf21-/-								Significant?	P value	Mean1	Mean2	Difference	SE of difference	t ratio	df
2	5.36	5.47	5.81	5.38	4.98	5.14		5.61	5.13	5.38	5.86	5.07	5.31		2		0.832276	5.35667	5.39333	-0.0366668	0.168668	0.21739	10
3	1.24	1.41	1.69	1.46	1.52	1.09		2.07	1.99	1.92	1.83	1.6	1.39		3	*	0.0151642	1.40167	1.8	-0.398333	0.136172	2.92522	10
4	5.76	5.56	5.8	5.8	5.94	5.14		6.23	5.91	6.27	5.93	5.98	6.24		4	*	0.0104271	5.66667	6.09333	-0.426666	0.135679	3.14467	10
5.1/5.2	6.13	5.49	5.72	5.92	6.13	6.32		5.71	6.02	5.36	5.38	5.61	5.81		5.1/5.2		0.0914333	5.95167	5.64833	0.303333	0.162457	1.86716	10
6	7.67	7.29	6.95	7.5	7.15	6.61		6.69	6.81	6.48	7.13	6.79	6.49		6	*	0.031002	7.195	6.73167	0.463333	0.184719	2.50831	10
7	1.97	2.05	2.05	1.99	1.97	2.3		1.91	1.91	1.98	2.09	2.01	2.21		7		0.610179	2.055	2.01833	0.0366667	0.0696738	0.526262	10
8.1/8.2	14	14.2	15	14	14.2	13.3		14.3	14	14.9	13.7	13.7	13		8.1/8.2		0.605289	14.1167	13.9333	0.183333	0.343592	0.533579	10
8.3	4.22	4.43	4.49	4.8	4.53	4.51		4.83	5.07	5.18	5.02	4.46	4.48		8.3	*	0.0417868	4.49667	4.84	-0.343333	0.147121	2.33369	10
9	0.87	0.8	0.89	0.92	0.77	0.95		0.87	0.78	0.95	0.84	0.88	0.95		9		0.770922	0.866667	0.878333	-0.0116667	0.0389943	0.299189	10
10b	2.7	2.76	2.79	2.7	2.98	2.62		3.11	3.09	3.64	2.89	2.78	2.75		10b		0.0750809	2.75833	3.04333	-0.285	0.143482	1.98631	10
11	4.52	4.48	4.48	4.52	4.44	4.32		4.17	4.45	4.36	4.21	4.19	3.89		11	*	0.0145159	4.46	4.21167	0.248333	0.0841592	2.95076	10
12	3.54	4.13	4.01	4.24	4.39	4.02		4.18	4.15	3.79	4.16	3.55	3.25		12		0.316095	4.055	3.84667	0.208333	0.197407	1.05535	10
13	1.3	1.41	1.5	1.63	1.56	1.45		1.44	1.65	1.35	1.17	1.68	1.41		13		0.789908	1.475	1.45	0.025	0.091351	0.27367	10
14	6.55	6.34	6.54	6.65	6.57	6.84		7.29	7.14	7.29	6.8	6.87	6.71		14	*	0.00559752	6.58167	7.01667	-0.435	0.123803	3.51364	10
17a	0.043	0.055	0.034	0.017	0.023	0.04		0.026	0.017	0.041	0.056	0.023	0.018		17a		0.553651	0.0353333	0.0301667	0.00516667	0.00843043	0.612859	10
Fig. 3D
Tregs (% of CD4 SP)			Unpaired t test			# Tregs (×105 /thymus)			Unpaired t test			# CD73- Tregs (×105 /thymus)			Unpaired t test			# CD73+ Tregs (×105 /thymus)
WT	Fgf21-/-		P value	0.5195		WT	Fgf21-/-		P value	0.9607		WT	Fgf21-/-		P value	0.8045		WT	Fgf21-/-		Unpaired t test
2.68	2.22		P value summary	ns		5.714	31.4525		P value summary	ns		1.9828	12.6754		P value summary	ns		3.7312	18.7771		P value	0.7955
2.46	2.52		Significantly different? (P < 0.05)	No		21.2582	27.4788		Significantly different? (P < 0.05)	No		7.7592	12.3105		Significantly different? (P < 0.05)	No		13.4989	15.1683		P value summary	ns
2.37	2.69		One- or two-tailed P value?	Two-tailed		27.6721	17.5775		One- or two-tailed P value?	Two-tailed		11.2349	7.2068		One- or two-tailed P value?	Two-tailed		16.4372	10.3707		Significantly different? (P < 0.05)	No
2.32	2.48		t, df	t=0.6736 df=8		33.7785	18.4639		t, df	t=0.05080 df=8		13.4101	7.921		t, df	t=0.2559 df=8		20.3685	10.5429		One- or two-tailed P value?	Two-tailed
1.81	2.29					26.4255	18.4693					10.2531	7.4801					16.1724	10.9892		t, df	t=0.2679 df=8

## Sheet: Fig4
Fig. 4A
# total TECs (×106 /thymus)						# cTECs (×106 /thymus)						# mTECs (×106 /thymus)
WT	Fgf21-/-		Unpaired t test			WT	Fgf21-/-		Unpaired t test			WT	Fgf21-/-		Unpaired t test
1.58	0.17		P value	0.0247		0.2474	0.1193		P value	0.4936		1.365	0.9495		P value	0.0036
1.19	0.89		P value summary	*		0.157	0.1161		P value summary	ns		1.1001	0.8135		P value summary	**
1.16	0.56		Significantly different? (P < 0.05)	Yes		0.1109	0.064		Significantly different? (P < 0.05)	No		1.2237	0.5203		Significantly different? (P < 0.05)	Yes
1.48	0.77		One- or two-tailed P value?	Two-tailed		0.0901	0.0931		One- or two-tailed P value?	Two-tailed		1.4081	0.704		One- or two-tailed P value?	Two-tailed
1.35	1.39		t, df	t=2.759 df=8		0.104	0.1898		t, df	t=0.7172 df=8		1.2701	1.0909		t, df	t=4.075 df=8
Fig. 4B
Aire+ (% of mTECs)						# Aire+ mTECs (×106 /thymus)
WT	Fgf21-/-		Unpaired t test			WT	Fgf21-/-		Unpaired t test
46.2057	45.2865		P value	0.0357		0.6307	0.43		P value	0.003
45.3745	42.2566		P value summary	*		0.4992	0.3438		P value summary	**
43.0458	38.3613		Significantly different? (P < 0.05)	Yes		0.5267	0.1996		Significantly different? (P < 0.05)	Yes
50.9075	38.051		One- or two-tailed P value?	Two-tailed		0.7168	0.2679		One- or two-tailed P value?	Two-tailed
42.7817	38.6977		t, df	t=2.522 df=8		0.5434	0.4221		t, df	t=4.194 df=8
Fig. 4C
MHC II on mTECs MFI (×104)
WT	Fgf21-/-		Unpaired t test
2.8769	2.3772		P value	0.6188
2.5074	2.086		P value summary	ns
2.5058	2.3174		Significantly different? (P < 0.05)	No
2.3939	2.168		One- or two-tailed P value?	Two-tailed
1.9147	2.7514		t, df	t=0.5175 df=8
Fig. 4D
Ki67+ (% of mTECs)			Unpaired t test			Ki67+ (% of cTECs)			Unpaired t test
WT	Fgf21-/-		P value	0.0462		WT	Fgf21-/-		P value	0.7489
64.8	50.3		P value summary	*		67.4	61.3		P value summary	ns
56.8	53.3		Significantly different? (P < 0.05)	Yes		55.5	62.6		Significantly different? (P < 0.05)	No
64	58.4		One- or two-tailed P value?	Two-tailed		83.3	69.6		One- or two-tailed P value?	Two-tailed
62.7	51.6		t, df	t=2.357 df=8		68.5	60.7		t, df	t=0.3313 df=8
50.9	49.1					57.6	69.3
Fig. 4E
BrdU+ (% of mTECs)			Unpaired t test			BrdU+ (% of cTECs)			Unpaired t test
WT	Fgf21-/-		P value	0.0301		WT	Fgf21-/-		P value	0.0833
6.2	5.95		P value summary	*		9.46	2.34		P value summary	ns
7.78	6.17		Significantly different? (P < 0.05)	Yes		7.69	4.2		Significantly different? (P < 0.05)	No
8.38	7		One- or two-tailed P value?	Two-tailed		6.9	10.7		One- or two-tailed P value?	Two-tailed
6.51	5.2		t, df	t=2.631 df=8		16.3	6.9		t, df	t=1.978 df=8
8.08	5.69					10.1	4.64
Fig. 4F
Cleaved caspase 3+ (% of mTECs)						Cleaved caspase 3+ (% of cTECs)
WT	Fgf21-/-		Unpaired t test			WT	Fgf21-/-		Unpaired t test
6.36	7.06		P value	0.0451		5.45	11.9		P value	0.084
5.76	6.84		P value summary	*		8.54	4.76		P value summary	ns
5.04	7.69		Significantly different? (P < 0.05)	Yes		3.88	6.9		Significantly different? (P < 0.05)	No
7.2	10.7		One- or two-tailed P value?	Two-tailed		7.32	15.7		One- or two-tailed P value?	Two-tailed
	13.6		t, df	t=2.372 df=8			20.3		t, df	t=1.973 df=8
	11.1						14.3

## Sheet: Fig5
Fig. 5A
# DC subsets (×105 /thymus)																			Multiple unpaired t test
	WT											Fgf21-/-								Significant?	P value	Mean1	Mean2	Difference	SE of difference	t ratio	df
cDC1	3.62	2.46	2.48	3.36	2.99	3.08	2.9	2.83	4.08	3.85		3.71	3.95	5.69	3.41	3.19	1.88		cDC1		0.305441	3.165	3.63833	-0.473333	0.444962	1.06376	14
cDC2	2.19	1.7	1.44	2.04	2.3	1.61	1.98	1.65	2.43	2.78		1.45	2.07	3.21	1.8	1.27	1.26		cDC2		0.56692	2.012	1.84333	0.168667	0.287614	0.586434	14
pDC	2.08	1.88	2.16	2.53	2.58	2.05	2.23	1.82	2.35	2.39		2.46	2.81	4.99	2.52	1.96	1.52		pDC		0.215244	2.207	2.71	-0.503	0.3875	1.29806	14
Fig. 5B
MHC I (MFI ×104)																			Multiple unpaired t test
	WT											Fgf21-/-								Significant?	P value	Mean1	Mean2	Difference	SE of difference	t ratio	df
cDC1	1.742	1.4364	1.7187	1.4954	1.854	1.5128	1.7835	1.9098	1.7961	1.7459		1.2727	1.4942	1.4217	1.4483	1.2381	1.4558		cDC1	*	0.000930385	1.69946	1.38847	0.310993	0.0744449	4.1775	14
cDC2	2.4764	2.2179	2.4558	2.3752	2.3576	2.4759	2.2318	2.4695	2.4433	2.4045		2.3085	2.6035	2.3402	2.2057	2.2296	1.9474		cDC2		0.147085	2.39079	2.27248	0.118307	0.0770758	1.53494	14
pDC	2.7276	2.5644	2.767	2.4955	2.4795	2.5407	2.6071	2.4907	2.8	2.7219		2.7035	2.5501	2.3962	2.2782	2.437	2.5042		pDC		0.0565685	2.61944	2.4782	0.14124	0.0679635	2.07817	14
MHC II (MFI ×104)																			Multiple unpaired t test
	WT						Fgf21-/-													Significant?	P value	Mean1	Mean2	Difference	SE of difference	t ratio	df
cDC1	1.0414	0.9849	1.2029	1.5898	0.9744		0.9334	0.7969	0.6747	0.5301	0.7228								cDC1	*	0.012473	1.15868	0.73158	0.4271	0.133161	3.20739	8
cDC2	1.0035	1.0412	1.1613	1.2739	0.8715		0.9926	0.8218	0.9105	0.5109	0.6651								cDC2	*	0.0303853	1.07028	0.78018	0.2901	0.110489	2.6256	8
pDC	0.9618	1.0469	1.1912	1.1571	1.0665		1.2798	1.0071	1.0395	0.8037	1.2085								pDC		0.859446	1.0847	1.06772	0.01698	0.0928502	0.182875	8
CD86 (MFI ×104)																			Multiple unpaired t test
	WT							Fgf21-/-												Significant?	P value	Mean1	Mean2	Difference	SE of difference	t ratio	df
cDC1	0.7485	0.8201	0.9081	0.9716	0.8817	0.9358		0.9078	0.9505	0.9544	1.0036	0.8438	0.9828						cDC1		0.153316	0.877633	0.940483	-0.06285	0.0406725	1.54527	10
cDC2	0.889	1.202	1.2921	1.3429	1.1992	1.7949		2.0596	1.4638	2.3848	1.5564	1.2148	1.5917						cDC2		0.0733592	1.28668	1.71185	-0.425167	0.212558	2.00024	10
pDC	1.9777	1.6977	1.8265	2.0861	2.0535	1.9644		2.0014	2.0365	2.1685	1.9386	1.9308	2.128						pDC		0.196284	1.93432	2.03397	-0.0996499	0.0719696	1.38461	10
CD80 (MFI ×104)																			Multiple unpaired t test
	WT							Fgf21-/-												Significant?	P value	Mean1	Mean2	Difference	SE of difference	t ratio	df
cDC1	1.8745	1.2105	2.2932	1.6985	1.8793	2.12		1.5226	1.3141	2.0772	2.1263	1.7819	1.8752						cDC1		0.759115	1.846	1.78288	0.0631166	0.200265	0.315165	10
cDC2	2.2981	1.5083	2.8401	2.4746	2.25	2.7128		1.8908	1.8479	2.2746	2.1793	1.9924	2.5319						cDC2		0.324207	2.34732	2.11948	0.227833	0.219726	1.0369	10
pDC	3.9197	3.4436	4.1504	4.7654	4.6974	5.1544		4.1556	3.866	5.3876	4.6223	4.4629	5.1907						pDC		0.478308	4.35515	4.61418	-0.259033	0.351676	0.736569	10
Fig. 5D
I-Ab+ (% of cDCs)
DC alone	+ WT TEC	+ Fgf21-/- TEC		Tukey's multiple comparisons test
2.29	25.6	21.7					Mean Diff.	95% CI of diff.	Significant?	Summary	Adjusted P Value
1.83	32	24.9		DC alone vs. + WT TEC			-27.22	-33.52 to -20.93	Yes	****	< 0.0001	A-B
1.56	29.9	21.8		DC alone vs. + Fgf21-/- TEC			-18.56	-24.85 to -12.26	Yes	****	< 0.0001	A-C
	29.3	22.2		+ WT TEC vs. + Fgf21-/- TEC			8.667	3.529 to 13.80	Yes	**	0.0019	B-C
	33.6	14.7
	24.3	17.4
I-Ab+ (% of pDCs)
DC alone	+ WT TEC	+ Fgf21-/- TEC		Tukey's multiple comparisons test
2.95	29.4	24.3					Mean Diff.	95% CI of diff.	Significant?	Summary	Adjusted P Value
1.94	27.2	15.4		DC alone vs. + WT TEC			-23.38	-30.56 to -16.19	Yes	****	< 0.0001	A-B
2.08	25.2	24.6		DC alone vs. + Fgf21-/- TEC			-18.18	-25.36 to -10.99	Yes	****	< 0.0001	A-C
	20.5	18.9		+ WT TEC vs. + Fgf21-/- TEC			5.2	-0.6649 to 11.06	No	ns	0.0845	B-C
	30.9	16.7
	21	23.1
Fig. 5E
I-Ab on TEC co-cultured with DC (MFI ×104)
WT	Fgf21-/-
0.7392	0.9088		Unpaired t test
0.8424	0.7958		P value	0.0264
0.9873	0.8396		P value summary	*
1.0088	0.73		Significantly different? (P < 0.05)	Yes
0.9943	0.7088		One- or two-tailed P value?	Two-tailed
0.9886	0.6375		t, df	t=2.602 df=10

## Sheet: Fig6
Fig. 6A
Hallmark gene sets					SIZE	ES	NES	NOM p-val	FDR q-val	FWER p-val	RANK AT MAX	Category
HALLMARK_UV_RESPONSE_DN					144	0.49	1.92	0	0	0	13046	Stress response & apoptosis
HALLMARK_APOPTOSIS					161	0.35	1.42	0.01	0.062	0.38	17662	Stress response & apoptosis
HALLMARK_P53_PATHWAY					200	0.3	1.26	0.044	0.191	0.883	16950	Stress response & apoptosis
HALLMARK_HYPOXIA					199	0.3	1.22	0.087	0.213	0.962	16702	Stress response & apoptosis
HALLMARK_TNFA_SIGNALING_VIA_NFKB					196	0.46	1.9	0	0.001	0.001	17382	Inflammatory signaling
HALLMARK_INFLAMMATORY_RESPONSE					197	0.34	1.37	0.022	0.086	0.537	17390	Inflammatory signaling
HALLMARK_INTERFERON_GAMMA_RESPONSE					188	0.31	1.25	0.049	0.189	0.898	17103	Inflammatory signaling
HALLMARK_MYC_TARGETS_V1					197	-0.31	-1.32	0.019	0.153	0.583	14256	Metabolism & Energy
HALLMARK_OXIDATIVE_PHOSPHORYLATION					195	-0.33	-1.37	0.003	0.19	0.41	16342	Metabolism & Energy
HALLMARK_TGF_BETA_SIGNALING					53	0.55	1.85	0.002	0.001	0.002	13514	Other / Unclassified
HALLMARK_ANDROGEN_RESPONSE					96	0.5	1.85	0	0.001	0.002	13269	Other / Unclassified
HALLMARK_PROTEIN_SECRETION					94	0.5	1.85	0	0.001	0.002	15907	Other / Unclassified
HALLMARK_MITOTIC_SPINDLE					199	0.45	1.83	0	0.001	0.003	12602	Other / Unclassified
HALLMARK_NOTCH_SIGNALING					32	0.54	1.61	0.016	0.011	0.051	11204	Other / Unclassified
HALLMARK_IL2_STAT5_SIGNALING					199	0.39	1.58	0	0.015	0.078	18176	Other / Unclassified
HALLMARK_APICAL_JUNCTION					199	0.37	1.53	0	0.021	0.123	17064	Other / Unclassified
HALLMARK_KRAS_SIGNALING_UP					198	0.37	1.53	0	0.02	0.126	16969	Other / Unclassified
HALLMARK_HEDGEHOG_SIGNALING					36	0.46	1.38	0.063	0.087	0.52	14559	Other / Unclassified
HALLMARK_WNT_BETA_CATENIN_SIGNALING					42	0.41	1.31	0.096	0.132	0.721	16177	Other / Unclassified
HALLMARK_ANGIOGENESIS					36	0.42	1.27	0.101	0.18	0.848	17211	Other / Unclassified
HALLMARK_G2M_CHECKPOINT					195	0.31	1.25	0.062	0.186	0.908	14667	Other / Unclassified
HALLMARK_ESTROGEN_RESPONSE_EARLY					197	0.31	1.25	0.064	0.179	0.912	16717	Other / Unclassified
HALLMARK_COMPLEMENT					185	0.3	1.23	0.062	0.198	0.942	20449	Other / Unclassified
HALLMARK_EPITHELIAL_MESENCHYMAL_TRANSITION					194	0.3	1.21	0.097	0.218	0.969	17071	Other / Unclassified
HALLMARK_ESTROGEN_RESPONSE_LATE					194	0.29	1.2	0.103	0.223	0.977	12932	Other / Unclassified
Fig. 6C
Reactome gene sets (down)					SIZE	ES	NES	NOM p-val	FDR q-val	FWER p-val	RANK AT MAX	Category
REACTOME_NONSENSE_MEDIATED_DECAY_NMD_INDEPENDENT_OF_THE_EXON_JUNCTION_COMPLEX_EJC					97	-0.59	-2.25	0	0	0	13303	RNA Processing & Translation
REACTOME_TRANSLATION					231	-0.51	-2.22	0	0	0	13414	RNA Processing & Translation
REACTOME_EUKARYOTIC_TRANSLATION_INITIATION					122	-0.55	-2.21	0	0	0.001	13398	RNA Processing & Translation
REACTOME_MAJOR_PATHWAY_OF_RRNA_PROCESSING_IN_THE_NUCLEOLUS_AND_CYTOSOL					181	-0.46	-1.92	0	0.037	0.188	13303	RNA Processing & Translation
REACTOME_NONSENSE_MEDIATED_DECAY_NMD					116	-0.49	-1.91	0	0.031	0.198	13303	RNA Processing & Translation
REACTOME_MITOCHONDRIAL_TRANSLATION					89	-0.5	-1.86	0	0.043	0.346	14561	RNA Processing & Translation
REACTOME_ACTIVATION_OF_THE_MRNA_UPON_BINDING_OF_THE_CAP_BINDING_COMPLEX_AND_EIFS_AND_SUBSEQUENT_BINDING_TO_43S					60	-0.52	-1.83	0.002	0.053	0.454	12456	RNA Processing & Translation
REACTOME_ANTIGEN_PROCESSING_UB_ATP_INDEPENDENT_PROTEASOMAL_DEGRADATION					19	-0.65	-1.78	0	0.073	0.608	11639	Antigen Processing
REACTOME_ER_PHAGOSOME_PATHWAY					49	-0.46	-1.57	0.016	0.195	0.996	13458	Antigen Processing
REACTOME_COMPLEX_I_BIOGENESIS					63	-0.54	-1.9	0.002	0.03	0.222	16205	Energy/Mitochondrial
REACTOME_FORMATION_OF_ATP_BY_CHEMIOSMOTIC_COUPLING					20	-0.65	-1.78	0.002	0.066	0.608	16086	Energy/Mitochondrial
REACTOME_RESPIRATORY_ELECTRON_TRANSPORT					136	-0.41	-1.62	0.002	0.172	0.984	16256	Energy/Mitochondrial
REACTOME_BLOOD_GROUP_SYSTEMS_BIOSYNTHESIS					15	-0.7	-1.78	0.01	0.063	0.627	1783	Other / Unclassified
REACTOME_GLYCOSPHINGOLIPID_BIOSYNTHESIS					19	-0.63	-1.76	0.013	0.072	0.698	1070	Other / Unclassified
REACTOME_CELLULAR_HEXOSE_TRANSPORT					19	-0.64	-1.7	0.015	0.111	0.87	2	Other / Unclassified
REACTOME_GLYCOSPHINGOLIPID_METABOLISM					53	-0.49	-1.67	0.007	0.138	0.93	1070	Other / Unclassified
REACTOME_ANTIMICROBIAL_PEPTIDES					93	-0.44	-1.66	0.002	0.135	0.936	9704	Other / Unclassified
REACTOME_ATORVASTATIN_ADME					17	-0.61	-1.64	0.03	0.157	0.965	5852	Other / Unclassified
REACTOME_BINDING_AND_UPTAKE_OF_LIGANDS_BY_SCAVENGER_RECEPTORS					96	-0.42	-1.6	0	0.182	0.986	3164	Other / Unclassified
REACTOME_CROSS_PRESENTATION_OF_SOLUBLE_EXOGENOUS_ANTIGENS_ENDOSOMES					40	-0.49	-1.59	0.016	0.18	0.992	13323	Other / Unclassified
REACTOME_ALPHA_DEFENSINS					38	-0.5	-1.59	0.005	0.189	0.992	9704	Other / Unclassified
REACTOME_DEFENSINS					55	-0.44	-1.57	0.007	0.198	0.994	9704	Other / Unclassified
REACTOME_FCGR_ACTIVATION					74	-0.43	-1.56	0.005	0.191	0.997	4698	Other / Unclassified
REACTOME_CD22_MEDIATED_BCR_REGULATION					65	-0.44	-1.55	0.005	0.201	0.998	3038	Other / Unclassified
REACTOME_CLASSICAL_ANTIBODY_MEDIATED_COMPLEMENT_ACTIVATION					68	-0.42	-1.54	0.014	0.212	1	3038	Other / Unclassified
Fig. 6E
Puromycin MFI													Multiple unpaired t test
	WT						Fgf21-/-							Significant?	P value	Mean1	Mean2	Difference	SE of difference	t ratio	df
mTEClo	13296	12802	15726	12305	15217		10067	10132	10505	10630	10084		mTEClo	*	0.00080819	13869.2	10283.6	3585.6	687.649	5.21429	8
mTEChigh	17337	17512	20526	16927	19723		14592	15560	15078	15907	13421		mTEChigh	*	0.00317635	18405	14911.6	3493.4	840.276	4.15744	8
Fig. 6F
Puromycin MFI													Multiple unpaired t test
	Cotnrol						rFGF21							Significant?	P value	Mean1	Mean2	Difference	SE of difference	t ratio	df
mTEClo	3550	4121	3705	3669	4008		4323	4599	3820	4691			mTEClo	*	0.035806	3810.6	4358.25	-547.65	211.231	2.59266	7
mTEChigh	5164	5925	5293	5168	5859		5801	6577	5741	6753			mTEChigh	*	0.0433058	5481.8	6218	-736.2	298.964	2.46251	7

## Sheet: Fig7
Fig. 7A
Relative expression												Multiple unpaired t test
	Control					Tm							Significant?	P value	Mean1	Mean2	Difference	SE of difference	t ratio	df
Fgf21	0.9041	1.2107	0.567	1.3182		17.4175	36.4502	28.0504	13.22	20.0245		Fgf21	*	0.00221885	1	23.0325	-22.0325	4.69176	4.69601	7
Xbp1s/Xbp1t	1.2459	1.3051	0.9991	0.4498		25.8781	30.3107	31.0337	26.1301	11.3548		Xbp1s/Xbp1t	*	0.000579781	0.999975	24.9415	-23.9415	4.03519	5.93317	7
Hspa5	0.7379	1.2922	0.3403	1.6296		2.0739	3.3357	3.2774	2.1832	2.3546		Hspa5	*	0.0044908	1	2.64496	-1.64496	0.399802	4.11444	7
Ddit3	0.9557	1.5843	0.5714	0.8887		9.9625	20.4073	16.9427	10.8499	16.142		Ddit3	*	0.000438591	1.00003	14.8609	-13.8609	2.23005	6.2155	7
Fig. 7B
FGF21 (pg/mL)
Control	Tm
28.6482	24.1981		Unpaired t test
34.2809	45.5632		P value	0.0419
27.3667	52.9023		P value summary	*
36.4004	41.0277		Significantly different? (P < 0.05)	Yes
26.2933	37.0786		One- or two-tailed P value?	Two-tailed
25.6509	38.3284		t, df	t=2.333 df=10
Fig. 7C
Relative expression												Multiple unpaired t test
	Control					Tg							Significant?	P value	Mean1	Mean2	Difference	SE of difference	t ratio	df
Fgf21	0.7305	1.2395	1.3365	0.6935		14.585	8.5984	8.8342	5.1388	4.326		Fgf21	*	0.00944033	1	8.29648	-7.29648	2.0598	3.54233	7
Xbp1s/Xbp1t	1.0663	0.7009	1.3611	0.8717		21.5105	24.3328	12.1721	16.0582	10.2134		Xbp1s/Xbp1t	*	0.00124928	1	16.8574	-15.8574	3.04791	5.20272	7
Hspa5	0.5998	0.7415	2.0021	0.6566		12.1046	5.9084	6.8368	4.6262	2.6481		Hspa5	*	0.0205104	1	6.42482	-5.42482	1.82032	2.98015	7
Ddit3	0.62	0.8899	1.4121	1.078		22.9366	13.2465	12.922	10.4596	5.8865		Ddit3	*	0.00657651	1	13.0902	-12.0902	3.16831	3.81598	7
Fig. 7D
FGF21 (pg/mL)																			Multiple unpaired t test
	Control									Tm										Significant?	P value	Mean1	Mean2	Difference	SE of difference	t ratio	df
4h	71.5052	64.9186	66.3747	69.2999						84.9421	82.6782	86.4567	91.7923						4h	*	0.000275284	68.0246	86.4673	-18.4427	2.43498	7.57407	6
24h	203.27	183.505	204.181	186.169	196.022	171.201	196.924	190.631		1153.52	877.127	768.09	590.927	724.179	500.696	623.573	726.98		24h	*	1.91289e-06	191.488	745.636	-554.149	71.296	7.7725	14
Fig. 7E
Relative expression of Fgf21 mRNA (4h)						One-way ANOVA
Control		Ceapin-A7	GSK2606414	STF-083010		Tukey's multiple comparisons test		Mean Diff.	95% CI of diff.	Significant?	Summary	Adjusted P Value
1.0833	11.8995	8.3684	0.9629	1.3197		Control vs. 		-7.326	-11.31 to -3.339	Yes	***	0.0004	A-B
1.1234	10.0229	7.6081	0.742	1.5908		Control vs. Ceapin-A7		-4.76	-8.747 to -0.7730	Yes	*	0.016	A-C
0.9419	5.8388	3.2799	0.6781	1.4572		Control vs. GSK2606414		0.2187	-3.768 to 4.206	No	ns	0.9998	A-D
0.8515	5.5417	3.7833	0.7422	1.5893		Control vs. STF-083010		-0.4892	-4.476 to 3.498	No	ns	0.9951	A-E
						 vs. Ceapin-A7		2.566	-1.421 to 6.553	No	ns	0.3178	B-C
						 vs. GSK2606414		7.544	3.558 to 11.53	Yes	***	0.0003	B-D
						 vs. STF-083010		6.836	2.850 to 10.82	Yes	***	0.0007	B-E
						Ceapin-A7 vs. GSK2606414		4.979	0.9917 to 8.966	Yes	*	0.0115	C-D
						Ceapin-A7 vs. STF-083010		4.271	0.2838 to 8.258	Yes	*	0.0331	C-E
						GSK2606414 vs. STF-083010		-0.708	-4.695 to 3.279	No	ns	0.9805	D-E
Secreted FGF21 (4h) (pg/mL)						One-way ANOVA
Control		Ceapin-A7	GSK2606414	STF-083010		Tukey's multiple comparisons test		Mean Diff.	95% CI of diff.	Significant?	Summary	Adjusted P Value
71.5052	84.9421	84.9421	67.8352	52.0091		Control vs. 		-18.44	-31.42 to -5.461	Yes	**	0.0041	A-B
64.9186	82.6782	72.2425	69.2999	75.9451		Control vs. Ceapin-A7		-10.55	-23.53 to 2.428	No	ns	0.1403	A-C
66.3747	86.4567	75.2024	71.5052	58.4199		Control vs. GSK2606414		-1.094	-14.08 to 11.89	No	ns	0.9989	A-D
69.2999	91.7923	81.9257	67.8352	54.8475		Control vs. STF-083010		7.719	-5.262 to 20.70	No	ns	0.3903	A-E
						 vs. Ceapin-A7		7.889	-5.092 to 20.87	No	ns	0.37	B-C
						 vs. GSK2606414		17.35	4.367 to 30.33	Yes	**	0.0068	B-D
						 vs. STF-083010		26.16	13.18 to 39.14	Yes	***	0.0001	B-E
						Ceapin-A7 vs. GSK2606414		9.459	-3.522 to 22.44	No	ns	0.2147	C-D
						Ceapin-A7 vs. STF-083010		18.27	5.291 to 31.25	Yes	**	0.0044	C-E
						GSK2606414 vs. STF-083010		8.813	-4.168 to 21.79	No	ns	0.2714	D-E
Fig. 7F
Relative expression of Xbp1s/Xbp1t mRNA													Two-way ANOVA
	WT						Fgf21-/-						Tukey's multiple comparisons test		Mean Diff.	95% CI of diff.	Significant?	Summary	Adjusted P Value
Control	1.0087	1.0299	0.872059	1.07363	1.01572		1.09619	0.830756	0.890383	0.830756			Control:WT vs. Control:Fgf21-/-		0.08798	-3.946 to 4.122	No	ns	> 0.9999
Tm	28.89	27.5217	24.6326	26.4006	27.9059		31.1789	27.9059	21.0026	27.5217	27.3316		Control:WT vs. Tm:WT		-26.07	-29.87 to -22.27	Yes	****	< 0.0001
													Control:WT vs. Tm:Fgf21-/-		-25.99	-29.79 to -22.18	Yes	****	< 0.0001
													Control:Fgf21-/- vs. Tm:WT		-26.16	-30.19 to -22.12	Yes	****	< 0.0001
													Control:Fgf21-/- vs. Tm:Fgf21-/-		-26.08	-30.11 to -22.04	Yes	****	< 0.0001
													Tm:WT vs. Tm:Fgf21-/-		0.08201	-3.722 to 3.886	No	ns	> 0.9999
Relative expression of Ddit3 mRNA													Two-way ANOVA
	WT						Fgf21-/-						Tukey's multiple comparisons test		Mean Diff.	95% CI of diff.	Significant?	Summary	Adjusted P Value
Control	0.858504	1.06429	0.88878	1.22255	0.965868		1.52615	1.55822	1.44383	1.77756			Control:WT vs. Control:Fgf21-/-		-0.5764	-19.76 to 18.61	No	ns	0.9998
Tm	45.5664	58.4811	62.2455	63.5534	56.489		73.5115	92.4049	56.8819	77.703	103.243		Control:WT vs. Tm:WT		-56.27	-74.35 to -38.18	Yes	****	< 0.0001
													Control:WT vs. Tm:Fgf21-/-		-79.75	-97.83 to -61.66	Yes	****	< 0.0001
													Control:Fgf21-/- vs. Tm:WT		-55.69	-74.87 to -36.51	Yes	****	< 0.0001
													Control:Fgf21-/- vs. Tm:Fgf21-/-		-79.17	-98.35 to -59.99	Yes	****	< 0.0001
													Tm:WT vs. Tm:Fgf21-/-		-23.48	-41.57 to -5.396	Yes	**	0.0095
Relative expression of Hspa5 mRNA													Two-way ANOVA
	WT						Fgf21-/-						Tukey's multiple comparisons test		Mean Diff.	95% CI of diff.	Significant?	Summary	Adjusted P Value
Control	0.827215	1.1222	1.1222	1.14578	0.782593		1.06905	1.32531	0.950221	1.15375			Control:WT vs. Control:Fgf21-/-		-0.1246	-9.917 to 9.668	No	ns	> 0.9999
Tm	19.6483	32.5895	27.2151	23.5285	23.0443		34.4477	45.14	24.6982	32.5895	43.9057		Control:WT vs. Tm:WT		-24.21	-33.44 to -14.97	Yes	****	< 0.0001
													Control:WT vs. Tm:Fgf21-/-		-35.16	-44.39 to -25.92	Yes	****	< 0.0001
													Control:Fgf21-/- vs. Tm:WT		-24.08	-33.87 to -14.29	Yes	****	< 0.0001
													Control:Fgf21-/- vs. Tm:Fgf21-/-		-35.03	-44.82 to -25.24	Yes	****	< 0.0001
													Tm:WT vs. Tm:Fgf21-/-		-10.95	-20.18 to -1.718	Yes	*	0.0178
Relative expression of Atf4 mRNA													Two-way ANOVA
	WT						Fgf21-/-						Tukey's multiple comparisons test		Mean Diff.	95% CI of diff.	Significant?	Summary	Adjusted P Value
Control	0.549032	1.12114	0.996514	1.37075	0.962569		1.29681	1.6301	1.27895	1.53152			Control:WT vs. Control:Fgf21-/-		-0.4343	-1.032 to 0.1632	No	ns	0.1993
Tm	1.38028	2.09212	1.79622	1.38988	1.58553		2.47077	2.7991	1.97926	1.99303	2.74149		Control:WT vs. Tm:WT		-0.6488	-1.212 to -0.08547	Yes	*	0.0216
													Control:WT vs. Tm:Fgf21-/-		-1.397	-1.960 to -0.8334	Yes	****	< 0.0001
													Control:Fgf21-/- vs. Tm:WT		-0.2145	-0.8120 to 0.3831	No	ns	0.7325
													Control:Fgf21-/- vs. Tm:Fgf21-/-		-0.9624	-1.560 to -0.3649	Yes	**	0.0016
													Tm:WT vs. Tm:Fgf21-/-		-0.7479	-1.311 to -0.1846	Yes	**	0.008
Relative expression of Bax mRNA													Two-way ANOVA
	WT						Fgf21-/-						Tukey's multiple comparisons test		Mean Diff.	95% CI of diff.	Significant?	Summary	Adjusted P Value
Control	0.830227	1.05087	0.896005	1.14996	1.07295		1.13412	1.39627	1.21552	1.45556			Control:WT vs. Control:Fgf21-/-		-0.3004	-0.6988 to 0.09805	No	ns	0.1757
Tm	1.08792	1.57089	1.61505	1.48615	1.46569		2.04426	2.26825	1.64898	1.80447	2.29991		Control:WT vs. Tm:WT		-0.4451	-0.8208 to -0.06951	Yes	*	0.0179
													Control:WT vs. Tm:Fgf21-/-		-1.013	-1.389 to -0.6375	Yes	****	< 0.0001
													Control:Fgf21-/- vs. Tm:WT		-0.1448	-0.5432 to 0.2536	No	ns	0.7252
													Control:Fgf21-/- vs. Tm:Fgf21-/-		-0.7128	-1.111 to -0.3144	Yes	***	0.0006
													Tm:WT vs. Tm:Fgf21-/-		-0.568	-0.9437 to -0.1924	Yes	**	0.0028
Relative expression of Bcl2 mRNA													Two-way ANOVA
	WT						Fgf21-/-						Tukey's multiple comparisons test		Mean Diff.	95% CI of diff.	Significant?	Summary	Adjusted P Value
Control	0.911455	0.99051	1.05427	0.93708	1.10668		0.83871	1.39112	1.03975	1.01132			Control:WT vs. Control:Fgf21-/-		-0.07023	-0.3549 to 0.2144	No	ns	0.8911
Tm	0.25636	0.396734	0.588961	0.413582	0.269106		0.730139	0.700397	0.419355	0.523494	0.584893		Control:WT vs. Tm:WT		0.6151	0.3467 to 0.8834	Yes	****	< 0.0001
													Control:WT vs. Tm:Fgf21-/-		0.4083	0.1400 to 0.6767	Yes	**	0.0027
													Control:Fgf21-/- vs. Tm:WT		0.6853	0.4006 to 0.9699	Yes	****	< 0.0001
													Control:Fgf21-/- vs. Tm:Fgf21-/-		0.4786	0.1939 to 0.7632	Yes	**	0.0011
													Tm:WT vs. Tm:Fgf21-/-		-0.2067	-0.4751 to 0.06165	No	ns	0.1626

## Sheet: FigS2
Fig. S2A
# Total cells (×108 /thymus)
WT	Fgf21-/-		Unpaired t test
2.44884	2.94702		P value	0.0054
2.28917	3.25043		P value summary	**
2.88545	3.19		Significantly different? (P < 0.05)	Yes
2.81143	3.21551		One- or two-tailed P value?	Two-tailed
2.86875	3.422		t, df	t=3.776 df=8
Fig. S2B
T cell subsets (%)													Multiple unpaired t test
	WT						Fgf21-/-							Significant?	P value	Mean1	Mean2	Difference	SE of difference	t ratio	df
DN	13.8	14	14.3	11.3	14.1		11.5	10.6	10.4	7.46	7.95		DN	*	0.00369137	13.5	9.582	3.918	0.967742	4.0486	8
DP	59.8	57.9	51.7	64.1	58.1		59.4	65.5	67.2	67.7	68.5		DP	*	0.0217643	58.32	65.66	-7.34	2.58321	2.84142	8
CD4 SP	19.3	19.8	20.4	18.4	19.6		21.1	19.1	17.1	19.4	17.3		CD4 SP		0.411238	19.5	18.8	0.7	0.807465	0.86691	8
CD8 SP	7.27	8.42	13.6	6.33	8.2		8.07	4.9	5.45	5.52	6.29		CD8 SP		0.0843769	8.764	6.046	2.718	1.37987	1.96975	8
# T cell subsets (×107 /thymus)
	WT						Fgf21-/-						Multiple unpaired t test
DN	3.3794	3.9865	5.0232	3.17691	4.83806		3.38907	4.06072	3.0888	2.86007	2.44383			Significant?	P value	Mean1	Mean2	Difference	SE of difference	t ratio	df
DP	14.6441	16.487	18.1608	18.0213	19.9356		17.5053	25.0922	19.9584	25.9553	21.0569		DN		0.0831892	4.08081	3.1685	0.912315	0.461019	1.97891	8
CD4 SP	4.72626	5.63805	7.16596	5.17303	6.72525		6.21821	7.31696	5.0787	7.43772	5.31802		DP	*	0.0397597	17.4497	21.9136	-4.46389	1.81988	2.45285	8
CD8 SP	1.78031	2.39759	4.77731	1.77963	2.81363		2.37825	1.87713	1.61865	2.1163	1.93355		CD4 SP		0.579638	5.88571	6.27392	-0.388214	0.672504	0.577266	8
													CD8 SP		0.236995	2.70969	1.98477	0.72492	0.567115	1.27826	8

## Sheet: FigS3
Fig. S3A
# Total cells (×107 /spleen)
WT	Fgf21-/-		Unpaired t test
4.216	6.81343		P value	0.7209
7.73333	8.5		P value summary	ns
6.17885	6.18		Significantly different? (P < 0.05)	No
8.77674	6.32184		One- or two-tailed P value?	Two-tailed
5.88	6.6193		t, df	t=0.3701 df=8
Fig. S3B
T cell subsets (%)													Multiple unpaired t test
	WT						Fgf21-/-							Significant?	P value	Mean1	Mean2	Difference	SE of difference	t ratio	df
CD4	18.5	18.4	16.6	17.2	16.6		16	16.1	12.7	13.9	15.3		CD4	*	0.00911305	17.46	14.8	2.66	0.778203	3.41813	8
CD8	15.3	13	13.4	13.7	11.5		11.2	10.2	8.84	7.94	8.16		CD8	*	0.00152163	13.38	9.268	4.112	0.873031	4.71002	8
# T cell subsets (×106 /spleen)													Multiple unpaired t test
	WT						Fgf21-/-							Significant?	P value	Mean1	Mean2	Difference	SE of difference	t ratio	df
CD4	7.7996	14.2293	10.2569	15.096	9.7608		10.9015	13.685	7.8486	8.78736	10.1275		CD4		0.518167	11.4285	10.27	1.15853	1.71407	0.675892	8
CD8	6.45048	10.0533	8.27965	12.0241	6.762		7.63105	8.67	5.46312	5.01954	5.40135		CD8		0.111028	8.71392	6.43701	2.27691	1.27113	1.79125	8
Fig. S3C
# naïve T cells (×106 /spleen)																	Multiple unpaired t test
	WT							Fgf21-/-										Significant?	P value	Mean1	Mean2	Difference	SE of difference	t ratio	df
CD4	7.5635	4.9691	6.41682	11.9409	12.5269	13.2713		5.50421	5.16823	7.15286	3.66197	3.84225	13.8123	12.8454	8.59427		CD4		0.374845	9.44809	7.57269	1.8754	2.03473	0.921698	12
CD8	2.30891	2.2316	2.23593	5.99377	6.31217	6.52835		2.25417	2.26367	2.88765	1.21716	1.43985	6.95479	6.67524	5.29789		CD8		0.610241	4.26845	3.6238	0.644653	1.23172	0.523377	12
# E/M cells (×106 /spleen)																	Multiple unpaired t test
	WT							Fgf21-/-										Significant?	P value	Mean1	Mean2	Difference	SE of difference	t ratio	df
CD4	2.16752	1.7301	1.081	3.77172	3.14894	3.26128		1.41356	1.44158	1.66066	0.644782	0.9483	3.73837	4.11713	3.31472		CD4		0.590053	2.52676	2.15989	0.366872	0.662763	0.553549	12
CD8	0.985081	0.960385	0.640872	0.899065	0.943473	1.02251		0.845779	0.885784	0.985577	0.625968	0.60489	1.14167	1.64685	1.10827		CD8		0.630205	0.908565	0.9806	-0.0720352	0.145812	0.494028	12
Fig. S3D
Tregs (% of CD4+ T cells)						# Tregs (×106 /spleen)
WT	Fgf21-/-		Unpaired t test			WT	Fgf21-/-		Unpaired t test
7.26	7.93		P value	0.1616		2.24506	2.40795		P value	0.3217
6.26	7.51		P value summary	ns		2.32971	1.93644		P value summary	ns
5.73	7.46		Significantly different? (P < 0.05)	No		1.89717	2.45004		Significantly different? (P < 0.05)	No
6.62	5.63		One- or two-tailed P value?	Two-tailed		2.06588	1.96332		One- or two-tailed P value?	Two-tailed
	8.65		t, df	t=1.542 df=8			3.41448		t, df	t=1.056 df=8
	6.97						2.43079

## Sheet: FigS4
Fig. S4A
Relative expression of H2-Aa mRNA						Relative expression of H2-Ab1 mRNA
WT	Fgf21-/-		Unpaired t test			WT	Fgf21-/-		Unpaired t test
0.695992	1.77417		P value	0.587		0.555559	1.70765		P value	0.6645
1.39198	0.740793		P value summary	ns		1.56051	0.693522		P value summary	ns
0.912024	1.13064		Significantly different? (P < 0.05)	No		0.883936	1.18264		Significantly different? (P < 0.05)	No
			One- or two-tailed P value?	Two-tailed					One- or two-tailed P value?	Two-tailed
			t, df	t=0.5899 df=4					t, df	t=0.4675 df=4
Fig. S4B
# DC subsets (×106 /spleen)																		Multiple unpaired t test
	WT								Fgf21-/-										Significant?	P value	Mean1	Mean2	Difference	SE of difference	t ratio	df
cDC1	11.778	6.4272	5.11127	3.60473	9.44101	5.05788	5.39668		8.58994	8.87698	5.46206	5.13819	6.18531	10.4995	6.75668	5.2768		cDC1		0.750889	6.6881	7.09819	-0.410082	1.26461	0.324274	13
cDC2	4.93823	3.20069	2.32987	1.42445	4.27958	1.93357	3.06013		3.42772	3.03058	1.64777	2.12052	2.28651	4.22264	2.11019	2.81067		cDC2		0.571332	3.02379	2.70708	0.316713	0.545341	0.580762	13
pDC	1.33389	1.05829	0.722441	0.421521	0.752168	0.415117	1.82402		2.53981	1.00224	0.701829	0.516538	1.96406	1.28391	0.791323	0.7072		pDC		0.445223	0.932492	1.18836	-0.255871	0.324998	0.7873	13
Fig. S4C
MHC II (MFI ×104)																		Multiple unpaired t test
	WT								Fgf21-/-										Significant?	P value	Mean1	Mean2	Difference	SE of difference	t ratio	df
cDC1	0.4082	0.4176	0.4508	0.4964	0.414	0.3469	0.5814		0.3761	0.4561	0.358	0.4439	0.4776	0.5115	0.4889	0.5915		cDC1		0.651261	0.445043	0.46295	-0.0179071	0.0387053	0.462654	13
cDC2	1.8656	1.9002	1.7201	1.9058	1.8255	1.7788	2.2816		2.0155	2.0825	1.6347	1.9692	2.2124	2.2315	2.1324	2.1224		cDC2		0.136228	1.8968	2.05008	-0.153275	0.096501	1.58832	13
pDC	0.4321	0.3389	0.3694	0.4605	0.4884	0.4609	0.3089		0.3538	0.4312	0.3729	0.3883	0.3663	0.4594	0.4207	0.43		pDC		0.845169	0.408443	0.402825	0.00561786	0.0281986	0.199225	13

[truncated: 4 more sheets: FigS5, FigS6, FigS7, FigS8]
